# Supplementary material for: A Proposed Methodology to Deal with the Impact of In Vitro Cellular Matrix on the Analytical Performances of a Targeted Metabolomic LC-HRMS Method
Source: Int J Mol Sci. 2023 Feb 13;24(4):3770. doi: 10.3390/ijms24043770 (PMC9965333; doi:10.3390/ijms24043770)
Supplement: Supplementary file 1 [file ijms-24-03770-s001.zip]

Archive with 1 entries (1 files):
- ijms-2146364-supplementary.pdf
